# Supplementary material for: Association of Tumor-Infiltrating Lymphocytes and Inflammation Status with Survival Outcome in Patients with High-Grade Serous Ovarian Carcinoma
Source: Cancers (Basel). 2025 Jul 8;17(14):2269. doi: 10.3390/cancers17142269 (PMC12293900; doi:10.3390/cancers17142269)
Supplement: Supplementary file 1 [file cancers-17-02269-s001.zip]

Archive with 1 entries (1 files):
- cancers-3694148-supplementary.pdf
